# Supplementary material for: Influence of metabolic network structure and function on enzyme evolution
Source: Genome Biol. 2006 May 9;7(5):R39. doi: 10.1186/gb-2006-7-5-r39 (PMC1779518; doi:10.1186/gb-2006-7-5-r39)
Supplement: Additional data file 5 — The correlation between non-zero enzymatic flux through a reaction and the number of duplicates of the respective enzyme's coding gene. [file gb-2006-7-5-r39-S5.txt]

Maximum uptake rates (mmol/gramDryWeight/hour) Spearman’s rank correlation (P-value) 
Glucose uptake 15.3 / Oxygen uptake 2.4       0.41 (7.8×10-8)

Glucose uptake 15.3 / Oxygen uptake 0.2	      0.29 (3.6×10-4)


Glucose uptake 15.3 / Oxygen uptake 0.01      0.29 (3.3×10-4)


Fructose uptake 15.3 / Oxygen uptake 6.0      0.37 (3.8×10-6)


Fructose uptake 15.3 / Oxygen uptake 0.2      0.35 (1.5×10-5)


Acetate uptake 10.0  / Oxygen uptake 2.4      0.29 (1.4×10-3)


Acetate uptake 5.0   / Oxygen uptake 5.0      0.30 (1.4×10-3)
