# Supplementary material for: Influence of metabolic network structure and function on enzyme evolution
Source: Genome Biol. 2006 May 9;7(5):R39. doi: 10.1186/gb-2006-7-5-r39 (PMC1779518; doi:10.1186/gb-2006-7-5-r39)
Supplement: Additional data file 6 — Connectivity and evolutionary parameters (Ka/Ks, Ka, Ks) for yeast metabolic enzymes. [file gb-2006-7-5-r39-S6.txt]

Gene_Name Metabolic_Connectivity Aver_KaKs Ka Ks
YLR420W 4 0.122556217389 0.0334449967098 0.272895144958 
YBR149W 2 0.0617783800084 0.0153676931395 0.248755197812 
YIR029W 12 0.140947065075 0.0390188152467 0.276833116219 
YER065C 28 0.0367561328662 0.0271289182468333 0.718931370679667 
YDR226W 40 0.0561118839925 0.0203380684624667 0.346776906053667 
YIL009W 8 0.0893482445044 0.0238103147251 0.266488892503 
YCL050C 54 0.0896776288906 0.0372079952383167 0.3924189651185 
YGR282C 72 0.0272870431616 0.00846665227783 0.310281045392 
YLR299W 38 0.119834145052 0.119146611549 0.994262624372 
YGR267C 42 0.0223198645616 0.0102838184740833 0.444512998391 
YDL066W 24 0.0212306920055 0.00964222440485 0.454164395694 
YLR328W 6 0.0405323225845 0.01738191145319 0.414930036554333 
YJL200C 12 0.0475566284389 0.0247432298293667 0.518752020295667 
YBR249C 30 0.0534485264345 0.0185053545950717 0.321797245568667 
YKR080W 12 0.0437305345276 0.0249339244366617 0.571177895813667 
YLR209C 134 0.0700861196835 0.0228199244306 0.32559834292 
YBR252W 14 0.063626554879 0.0488171145737 0.664386009825 
YMR105C 68 0.0277994085299 0.00809154301055 0.291068890975 
YJR078W 64 0.174086546795 0.1026926708816 0.593914378901 
YGL248W 4 0.111075250549 0.0489849906162667 0.432416139372667 
YML008C 44 0.0692906938034 0.0293436303307333 0.441350563826667 
YMR015C 52 0.0445610726915 0.0196709181479183 0.379090242638167 
YBR248C 52 0.0766748228137 0.0456645414260667 0.594424931624667 
YKL132C 24 0.260585897639 0.147610830685817 0.5555828776745 
YDL055C 42 0.00381296734482 0.00901978924454475 0.373614553081333 
YGR240C 36 0.0264933180048 0.0103598931652117 0.369891657530167 
YER052C 38 0.0344691458287 0.019545488675195 0.476484882362333 
YER086W 4 0.0313216186049 0.016221360126875 0.4699797598535 
YCR024C 4 0.151603173005 0.0891044429445333 0.607362881590333 
YDL085W 18 0.0703898266715 0.0491341780790167 0.699913435807833 
YKL026C 34 0.157911042913 0.0718444147182667 0.447867137464333 
YDR236C 12 0.1985461262 0.096703624747 0.499063279064 
YDR481C 8 0.116705324646 0.0656913159793 0.563679887392 
YBR035C 64 0.0570269688577 0.0325315389757267 0.48912321758 
YER070W 76 0.0465633944317 0.0250450245424333 0.513749756954 
YNL192W 34 0.106745343516 0.0458606212603 0.414006493319667 
YMR113W 24 0.144863385801 0.0435887842047 0.300895798918 
YDR037W 6 0.19404327789 0.000894454621362 0.00460956252176 
YMR217W 66 0.0234167196114 0.0101128235572933 0.338204038109 
YMR296C 32 0.051863043554 0.0221991518141333 0.415772421085 
YBR023C 34 0.0415693639794 0.0122866251343 0.295569235565 
YDR232W 12 0.0485502873097 0.0205370436179 0.436018901204667 
YDR483W 36 0.167573935746 0.100197186117983 0.612675612915333 
YGR170W 6 0.137204629766 0.0851657307339667 0.629631458119 
YMR293C 2 0.125829883733 0.08206761677505 0.654105210380167 
YNL292W 46 0.102645499414 0.0637730267419 0.614581579024333 
YJL216C 68 0.055430329614 0.031488564204 0.560473080245 
YDL040C 42 0.120520877346 0.0674870134419 0.580684147441333 
YJL167W 6 0.0575105062783 0.0250433598909833 0.434252483256667 
YJR010W 12 0.049777530847 0.0183778350371767 0.320467129240333 
YML035C 82 0.0672160398576 0.0246286289149 0.366466527925333 
YHR063C 4 0.127359427368 0.0538319976574667 0.395365186127333 
YBR038W 34 0.0240377295103 0.0116669818766967 0.453226309487333 
YML100W 54 0.0458615724393 0.0224595682793 0.486437735229 
YLR303W 62 0.0236030734803 0.00884703438465333 0.346925171282333 
YML075C 10 0.0826601614306 0.04126969999265 0.465990159105833 
YMR101C 18 0.135739117054 0.0822724364625 0.645843387049333 
YBR019C 22 0.124646172251 0.0670332631404833 0.537073859975167 
YBR001C 70 0.0765659369451 0.031581923707 0.412480078833 
YGR043C 50 0.0437296867876 0.0158342087211 0.362092891222 
YLR307W 30 0.0830937177274 0.0292540958231 0.352061462927 
YDL022W 32 0.00670726821088 0.00226211273613667 0.344812045847 
YKL216W 80 0.0467159874743 0.0236758280195167 0.520226637647167 
YGR248W 12 0.0835018912872 0.0878955517431333 1.06216582040733 
YDR035W 30 0.0334773682617 0.01527796791218 0.38821748559 
YLR258W 40 0.0294589829897 0.0160437016036067 0.519820454139667 
YHR208W 24 0.0519205480761 0.0260623224607 0.501965472754 
YML054C 24 0.0810948256131 0.0542201202697 0.664918634362333 
YDR234W 4 0.072851027643 0.0197390910377 0.270951442641 
YAL062W 46 0.0472333033955 0.0373616457951667 0.748107336149667 
YCR012W 16 0.105724330481 0.0104945203048767 0.0954211767946 
YNL220W 102 0.037611474749 0.0151669923319883 0.376150996775 
YDR353W 14 0.0500520174016 0.0161886809604 0.318470033565 
YBR153W 4 0.206291369789 0.108141022436 0.524214961327 
YMR261C 54 0.0691370594527 0.0387669891801667 0.554202301431 
YKL192C 2 0.072810321172 0.0386117603655 0.510627979724167 
YGR007W 24 0.124713294995 0.04389885802 0.351998221375 
YHR074W 2 0.0437920650185 0.0202235234190667 0.469757818716667 
YHR019C 36 0.0629934529982 0.0330155512809467 0.415692733561 
YGL234W 32 0.0516532570911 0.0251068064084883 0.474972541003833 
YKL106W 94 0.116502951759 0.0752479546833 0.645888825535 
YMR271C 38 0.108796041488 0.0579041819181333 0.538960089432333 
YGR208W 32 0.180756691843 0.0753509094506 0.417462086745667 
YDR072C 18 0.152427168321 0.0911054305278833 0.595683430421833 
YDR503C 10 0.108714019793 0.0560744539296 0.492538336737667 
YIL053W 20 0.0478891545366 0.01341196259587 0.212689442278 
YFL053W 20 0.0510160276557 0.0183043359331333 0.384793650218667 
YGR254W 28 0.0171292156504 0.001427270546434 0.0801271692626 
YDR441C 58 0.145996812913 0.0846775613820333 0.594664965968667 
YHR018C 26 0.0453183716476 0.0205506662025333 0.482595823423 
YIL074C 12 0.0357254948628 0.0191047277529833 0.521345736647 
YJL126W 20 0.185499965825 0.105462182222917 0.622059750361167 
YDR399W 84 0.039898641317 0.0112265098948 0.281375744241 
YKL024C 46 0.0704738791537 0.0465928010527833 0.638075612722 
YKL181W 62 0.0263026000121 0.0121840529556867 0.447425747448 
YJR133W 52 0.081286415246 0.0481962155515667 0.5315630651815 
YGR192C 24 0.0442255806276 0.00165196638578667 0.0353695973843 
YLR377C 36 0.0233048884297 0.0113979283455 0.489078863427 
YJR073C 38 0.0905320804521 0.04182855932765 0.485875481141 
YJL052W 24 0.0663670067619 0.0177824297112667 0.266771485319333 
YDR502C 52 0.0233022857067 0.0110063637253667 0.414797645644833 
YGL037C 6 0.0537146184469 0.0288143805517 0.512987983823167 
YIR034C 54 0.0481264254012 0.0224079737144167 0.445065518026 
YGL040C 4 0.0472921190611 0.02599376497645 0.496371628432 
YEL046C 58 0.0394087307439 0.00964295402072 0.244690804263 
YMR169C 44 0.0869946221783 0.0615670088529333 0.698089976236 
YGR012W 58 0.0794207013161 0.0367793998872667 0.462785062713 
YMR145C 18 0.0742710946982 0.03763675809015 0.488914373226833 
YDR300C 2 0.0776128092952 0.0321449489521 0.414360740759333 
YGL253W 114 0.0526498727404 0.019453083300105 0.272682529625167 
YJR139C 6 0.0444173046824 0.0189947544968517 0.421947330307667 
YBR029C 36 0.0506594820683 0.0279646786220683 0.4965204872655 
YJL101C 30 0.0810913041095 0.0492588403576333 0.634538603643333 
YIL167W 62 0.126665579112 0.0741906717245667 0.572460395538667 
YHR068W 26 0.0435414326 0.0193398959202 0.444172246188 
YDR019C 64 0.106977122958 0.0326728341055 0.305418889592 
YJL068C 38 0.172189497457 0.057943936492 0.336512605865 
YDR050C 38 0.0688292498656 0.00375317185506 0.0545287339668 
YBR034C 48 0.0303564810449 0.0168831729124783 0.505992211497167 
YBL015W 62 0.0144109455946 0.00559378740985 0.387465297113 
YAL054C 62 0.0316889787165 0.0194413908989867 0.5821211299425 
YGL205W 62 0.0615845369994 0.0397707274717167 0.655638815615 
YDR047W 6 0.0614204968905 0.0331380404636 0.523968628308333 
YGR124W 70 0.059885750218 0.0330279679018 0.541258722299 
YLR300W 72 0.087092158735 0.03983588375615 0.424463883533833 
YLR304C 12 0.0455524439979 0.0203119237006 0.445901952078 
YLR058C 76 0.0179700719163 0.00284166838132 0.15813338948 
YLR028C 52 0.0215571020295 0.0139693756451667 0.632472504123333 
YFL017C 50 0.0767468769562 0.070674475126 0.938206244025667 
YIR031C 64 0.0554847064847 0.0278305897327167 0.504245296575667 
YDR341C 12 0.0427729237517 0.0216063856939333 0.477427035443667 
YGL001C 4 0.0499809357377 0.0247013262692167 0.486998067426333 
YER081W 12 0.0333111044257 0.0179278591741333 0.535440248362667 
YFR053C 114 0.0593261084331 0.0252487465023167 0.425823428846333 
YAL012W 36 0.0500038149538 0.0126760442348133 0.246162327817 
YER099C 62 0.0312319405663 0.0185701188099 0.5520548176435 
YBR299W 68 0.0785045613729 0.0425375680002667 0.547448661609667 
YML042W 50 0.105356946382 0.0584878227998333 0.573697118537667 
YLR134W 54 0.0589962749108 0.00736630469197 0.124860505229 
YDR538W 16 0.156866421619 0.0579132333628667 0.379105320680667 
YBR020W 18 0.0977767954129 0.0553208353369333 0.583941130210333 
YMR062C 20 0.0650559510244 0.0429951055354 0.658289729581167 
YDR268W 2 0.106084380665 0.0542513130723 0.535000869122 
YER091C 32 0.0303905984446 0.00743304303311 0.246209551260667 
YLR240W 14 0.0524375637703 0.0301161838718667 0.580458138249167 
YIR032C 12 0.248806378691 0.0711795927939 0.286084276329 
YLR153C 62 0.0125429332944 0.00315131038905 0.251241899728 
YHR144C 20 0.14556766329 0.0574476752955667 0.406331782981667 
YGL062W 46 0.0287592418188 0.0172591785492033 0.574188715099333 
YMR300C 78 0.0206885243142 0.0111405564809233 0.419745894698833 
YIL107C 32 0.0902122795939 0.0449771234631667 0.504402302438333 
YMR205C 36 0.0368628716694 0.0112180272154833 0.289066591982667 
YDR272W 22 0.139233228425 0.0922630967889167 0.6727804768315 
YBR126C 54 0.0173363761517 0.00975760611320333 0.552951153120167 
YIL172C 68 0.0650556514229 0.0283127064007 0.435207484384 
YEL047C 38 0.0694993071517 0.0230453259218 0.331590728977 
YML004C 18 0.103562112606 0.0537758374347667 0.562086630820667 
YKL060C 46 0.262549231802 0.0204029701400933 0.0751081435091667 
YMR202W 4 0.0922980817141 0.0301146196913333 0.31157713525 
YMR013C 36 0.283526359761 0.122544669967033 0.428413281089 
YGR292W 68 0.0878094370744 0.0362048084993 0.412311133126 
YNL267W 18 0.101468123295 0.0428845586712333 0.431866315219 
YBR265W 14 0.0733001319281 0.047118006178 0.5676533839735 
YEL058W 10 0.123060347284 0.0572853129317333 0.456845109368 
YLR172C 36 0.0350662271295 0.0133886332747 0.381809917139 
YDL021W 20 0.0823468438119 0.0440925959777333 0.514249282331 
YDL045C 6 0.0880680279535 0.0491959492614667 0.521004759968333 
YAL038W 54 0.105276923809 0.00945967934893167 0.0862227823712 
YJR143C 14 0.0782386946785 0.0536263785779333 0.681834663856 
YJL121C 14 0.0378594480203 0.020964737236825 0.547509698324 
YGR155W 46 0.0511779887772 0.0230442804076667 0.438695449102333 
YMR083W 6 0.0280871742897 0.0139674350048133 0.452241775905 
YLR260W 16 0.118264465887 0.0736206829530333 0.591561847585667 
YKL004W 20 0.045228145144 0.02375134272988 0.458643847052333 
YDR062W 32 0.0608548065027 0.0360933639069067 0.503326683442 
YJR105W 18 0.0703313418037 0.0257889688380667 0.363611971946667 
YER090W 96 0.052092153629 0.0214879013743 0.401030118981667 
YGR175C 54 0.0308128367723 0.0113334602826067 0.3555907142665 
YKL211C 100 0.0760969891516 0.04689312518775 0.587296407399667 
YKL184W 16 0.118614489066 0.0814369930192333 0.696971706538167 
YHR163W 12 0.217724429055 0.170395308173 0.782619152624 
YDL103C 24 0.110712481461 0.0681896980522333 0.640134339286 
YMR250W 6 0.061744641705 0.0301806567943333 0.474047544827667 
YJL155C 32 0.0707378808188 0.0394436255455833 0.581132500121167 
YFL045C 10 0.056623192427 0.0235735451396867 0.334091888413 
YGR204W 52 0.0383584890301 0.0231359357524333 0.600036997942 
YMR303C 28 0.04735679341 0.0223489113862433 0.425293868359667 
YKL029C 22 0.0392548974706 0.0230151776631517 0.585706020244667 
YBL098W 54 0.122668162614 0.0594448559437 0.516339958541667 
YJR009C 24 0.0865323585309 0.00576612324363667 0.0604763480275 
YNL169C 2 0.0789703137885 0.0403561563093167 0.5039378740935 
YBR199W 36 0.199149083692 0.117789731218733 0.601377789396333 
YER069W 4 0.0801607831746 0.0425709534279 0.531069579687 
YGL125W 12 0.0477670849966 0.0240415612011 0.510837854989333 
YCR053W 20 0.0443019799114 0.019777265635835 0.413635138321 
YHR137W 74 0.0948419099882 0.0754749553451167 0.784270244933833 
YDL215C 46 0.0392194971104 0.0275653160602 0.684311825754 
YDR242W 2 0.142607771088 0.0805797244774 0.565044414219 
YJR016C 10 0.0226542535311 0.00722661504549333 0.299327648973667 
YLR354C 50 0.0802199750636 0.0281640662008667 0.344350752151333 
YGL009C 6 0.0337052658597 0.0161118391373 0.478021422656 
YDR530C 2 0.225048745986 0.0705568357331 0.313518013282 
YDR284C 18 0.117020298498 0.0437910591835667 0.385340009191333 
YBR036C 24 0.0747297701376 0.04716344614875 0.572195073296833 
YIL020C 4 0.0799769433624 0.0515397764736167 0.675649387306167 
YAL023C 14 0.0707439825424 0.0384837845921 0.494021344845833 
YER023W 8 0.0411758388576 0.0225007095289017 0.542007050412 
YGL012W 6 0.0509393497671 0.0262156970283667 0.525590958004 
YKR053C 12 0.197382636749 0.0493386604307 0.249964542187 
YDR074W 14 0.0289034464212 0.0128109225142567 0.436896731723667 
YLR308W 30 0.186116626824 0.102286255943933 0.522519471585667 
YCR005C 60 0.0478862160719 0.024190249163 0.524196278016667 
YGR019W 54 0.0516235280752 0.019100549214 0.369996974756 
YLL062C 60 0.191069446824 0.130749453311283 0.705615575530333 
YKL152C 26 0.0968256878501 0.018630711454705 0.116264015382933 
YHR037W 2 0.0381889070766 0.0176269949306 0.457045417897333 
YHR007C 54 0.0634190532843 0.02086181897614 0.302518536833833 
YHR174W 28 0.103002900499 0.00490058953437667 0.0353182956845667 
YGR199W 14 0.122587276601 0.0687617985194 0.573313499697333 
YAR015W 40 0.0570991774462 0.0293678424673567 0.511469426579667 
YBR205W 36 0.10538288993 0.0547819904051667 0.540238282110333 
YML110C 10 0.0717312453164 0.039421002018 0.540706237833333 
YLR305C 18 0.0744732953918 0.0216974496389 0.291345367823 
YDR158W 4 0.0286482157279 0.0143584743065367 0.492501197036333 
YBR084W 18 0.106983727327 0.0295398836667 0.27611567109 
YKL085W 16 0.0306060144444 0.0193696109550667 0.596075823465833 
YML022W 58 0.119047659843 0.051826513346 0.477837180460333 
YLR355C 8 0.0831557330768 0.01089887527708 0.120049368699933 
YFL001W 46 0.183177546073 0.0514657408461 0.280960969012 
YHL011C 62 0.0134739659512 0.00519393904059667 0.387480683307333 
YHL032C 20 0.0533541664952 0.051103387291 0.957814368548 
YLR359W 22 0.0267954531479 0.0129288154877467 0.444280239516667 
YBR176W 36 0.110722323151 0.0538247619173667 0.469784046266667 
YER055C 36 0.0728343351977 0.0361402093000833 0.5037930378265 
YCL030C 18 0.0780259727483 0.0371741139821667 0.4690005218755 
YDR044W 52 0.0289418145161 0.0128750007637133 0.379910748703667 
YKL104C 80 0.0213443531592 0.0132147637895133 0.448672063279167 
YDR321W 40 0.0778547947445 0.0485479155049667 0.602303604323167 
YDL142C 10 0.363158568402 0.130760282506 0.360063878106 
YBL033C 40 0.107149583171 0.0754376120775 0.7455956719345 
YKL067W 110 0.0515913133624 0.0292534601166 0.565112125165167 
YLR245C 36 0.118045781776 0.0442281495227 0.374669461775 
YKR061W 36 0.12618582499 0.0726867767818333 0.592576342889333 
YGR060W 56 0.0231383067224 0.00745184765598833 0.251258539184667 
YER014W 52 0.139003625898 0.0790413653564 0.562888386943167 
YIR037W 34 0.0542202054784 0.0334407494745333 0.583401058940167 
YGR256W 16 0.0469601231453 0.0309233497601333 0.638194839383333 
YKR097W 36 0.024801755077 0.0110926418723833 0.406233817255 
YBR018C 44 0.156794589975 0.0745236517359667 0.468682117248667 
YIR027C 6 0.12946068795 0.0534840076223667 0.407985305321333 
YML106W 38 0.0255136966939 0.00864084269862 0.318447194442667 
YGL063W 46 0.187701108333 0.177079983789 0.943414694573 
YHL012W 42 0.288714372854 0.210211892491 0.728096389567 
YDR261C 72 0.162935601079 0.0503427582789 0.308973348645 
YGR286C 34 0.0430670337072 0.0235197818072833 0.548318190505333 
YKL127W 68 0.126806057997 0.0561144673224667 0.444131023288333 
YKR009C 2 0.0972161550321 0.0576662677454333 0.5922997817235 
YMR272C 56 0.0418673137867 0.02674422366468 0.562295767557333 
YNL280C 4 0.0706122354718 0.0172284561622 0.243986839491 
YDL205C 4 0.0365476275876 0.019457699313415 0.519615059247833 
YJR025C 54 0.0455122259646 0.0287181249530833 0.585936401093833 
YBR117C 88 0.0350283651497 0.02571850308415 0.6883716936395 
YJL134W 12 0.0927979582875 0.0679114215395667 0.647183693332 
YGL202W 72 0.0920596851553 0.0504669346645833 0.536610098776667 
YCL040W 86 0.0191997689166 0.00816366601752667 0.430968883415 
YER073W 8 0.0639627355126 0.0359710070581 0.562374432078 
YFL030W 76 0.0614902416866 0.0421530002781333 0.665576639308333 
YHR042W 10 0.0645398519104 0.0165838126061 0.256954611998 
YDR147W 4 0.284562271959 0.1490614385372 0.547197963966 
YLR133W 4 0.109867605988 0.0701126148724 0.671363170383333 
YMR189W 8 0.104426821155 0.0429842296934333 0.414303704942667 
YML070W 20 0.0561482458873 0.0378900147152 0.679712081420667 
YDR111C 98 0.107028166414 0.0696906234040833 0.6322376675035 
YHR025W 6 0.0395702608578 0.0118989519987333 0.289625153793 
YFR025C 4 0.241348930268 0.057426182821 0.237938418692 
YDR256C 56 0.0327158122475 0.0318944519216 0.97489408731 
YFR030W 8 0.09826855688 0.0403738128814667 0.415353950873 
YGR287C 68 0.0517325861551 0.0343689079749 0.639222784189 
YBL039C 68 0.0407022638595 0.0196402602310833 0.477513137699667 
YLR044C 54 0.0727402109519 0.0102929618147333 0.105697127767567 
YER015W 8 0.118393834545 0.06737205296615 0.532618439104667 
YDR354W 42 0.105960035732 0.0682780783935 0.701747915038667 
YGR061C 46 0.0619981093477 0.0282147889353333 0.437369619338 
YFR015C 40 0.0371698136832 0.0244445866242633 0.548970963331 
YLR432W 30 0.0684478500368 0.0322153632903 0.470655590687 
YDL052C 30 0.206460290755 0.0992110190528667 0.420234995580333 
YBR003W 18 0.0716095926452 0.0381167551482667 0.516177074933667 
YGL148W 10 0.0137616638264 0.0107206677941933 0.664827140375 
YKL035W 42 0.010049149979 0.00324840260059333 0.323745838009 
YER062C 20 0.0169745022227 0.01263208469876 0.726001371176333 
YJR159W 36 0.0688103084043 0.0372474355997333 0.570234865213 
YDL100C 6 0.0325375682624 0.00781080081849 0.240054842313 
YAR035W 20 0.0604369519656 0.0286917459791 0.474738467874 
YIL094C 8 0.0372841923977 0.0189284672252133 0.471537457627167 
YMR246W 8 0.0648445869127 0.0169488029932 0.261375757024 
YBR002C 18 0.0671689036628 0.038372095421 0.562805248560333 
YHR091C 12 0.187372329987 0.131561649014667 0.706379465643667 
YGR037C 20 0.0168015828102 0.00446336962512 0.323406391165667 
YDR007W 4 0.193058415318 0.0886284949617 0.459076051233 
YDL131W 86 0.0315101247855 0.0153750003046 0.48793841374 
YFR047C 40 0.0794349698396 0.0405543680322333 0.5023491718445 
YLR174W 52 0.0280643700371 0.00925712940403 0.329853454462 
YDR001C 70 0.0353254827571 0.0229068997704 0.590260751984333 
YML082W 18 0.0622267536323 0.04513756087035 0.789770534575667 
YBR006W 16 0.0482507412152 0.0202342810905667 0.421551099799667 
YIL160C 52 0.0541436807145 0.0353942340599 0.621968769440333 
YJR137C 8 0.0739198635244 0.0195704946405 0.264752851364 
YJL070C 58 0.129049669903 0.0727873257630333 0.571722747054333 
YLR231C 32 0.101420933157 0.0262510387727 0.2588325502 
YMR208W 100 0.0926042195768 0.0623473463613167 0.663382620160667 
YGR087C 54 0.0411514590701 0.015607227841 0.379263049079 
YDR531W 6 0.0890625529191 0.0438579946714333 0.502916098309333 
YAR071W 10 0.156907075972 0.0379814872535667 0.218990910676 
YGR244C 12 0.0449493456282 0.0216062975445433 0.392215330568333 
YLR146C 14 0.127900260095 0.0443422275084 0.346693802462 
YBR218C 46 0.0255187987398 0.0103331262012867 0.380740043462 
YHR046C 6 0.0604647729745 0.0450770845180667 0.68757014013 
YLR089C 32 0.0687137415119 0.0426248075102 0.620324356852 
YNL277W 48 0.0569213423718 0.0386395833524 0.667423573154833 
YER043C 50 0.0405519939187 0.0145975297934 0.359970703849 
YGL026C 62 0.0342124097206 0.0190901289264 0.55798843409 
YER026C 62 0.0658495788689 0.0499342805297 0.758308274517 
YCL064C 76 0.117657923666 0.0740155709859833 0.628396992466833 
YDR208W 8 0.105073781602 0.0399087083469 0.379882985229667 
YLR180W 52 0.0111779536121 0.00241785962829 0.216306106843 
YJL088W 18 0.0936228994384 0.0545265484615333 0.547627432111333 
YDR294C 12 0.115558285201 0.0340754127631 0.29487641413 
YLR056W 52 0.0610864732841 0.0318167676277667 0.509219345388667 
YHR072W 6 0.0839828745281 0.0356039539124333 0.402811692302667 
YEL021W 12 0.0262409803415 0.0188426675049983 0.6377713616985 
YGR157W 40 0.119792762753 0.0535295000474667 0.441567940121 
YBR284W 58 0.205407889008 0.105077568376033 0.520134088055 
YML120C 18 0.0276744802792 0.0180251708298233 0.647794163853667 
YJR051W 22 0.127306477824 0.0568232587373667 0.44438357097 
YLR438W 62 0.0399871063387 0.0191156650394 0.505796989272333 
YNL241C 28 0.0495043367998 0.0194735828533 0.39337125012 
YJR148W 68 0.0895186835026 0.0739887564823667 0.844733338730667 
YEL011W 16 0.0375871733007 0.0242717427933367 0.5712902246355 
YBR145W 28 0.0719855083024 0.0467178241587 0.647805453981167 
YBR244W 34 0.0879311400367 0.0433073680927 0.503210337306 
YGR147C 42 0.24383195209 0.1419858326948 0.5931475280535 
YIL155C 46 0.025383673349 0.00803063579577 0.316370120485 
YDR454C 48 0.0668791258764 0.0412459483946333 0.543292888169667 
YMR220W 4 0.178507205881 0.0892298819158667 0.507776058406333 
YBR196C 48 0.0160420936577 0.0072024478989025 0.294804264734833 
YGR202C 22 0.0581346403833 0.0246857086668667 0.408430164144333 
YDR408C 30 0.0750921904745 0.0220715943748 0.293926628527 
YDR297W 64 0.0571603920567 0.0347743843724333 0.596412068311667 
YLR142W 6 0.0814531650333 0.0259610239792 0.318723329763 
YGR255C 12 0.0548442035664 0.0280293696192 0.477284478755667 
